# Supplementary material for: Graphene-Enhanced Methacrylated Alginate Gel Films for Sustainable Dye Removal in Water Purification
Source: Gels. 2023 Dec 27;10(1):25. doi: 10.3390/gels10010025 (PMC10815123; doi:10.3390/gels10010025)
Supplement: Supplementary file 1 [file gels-10-00025-s001.zip]

Archive with 1 entries (1 files):
- gels-2756882-supplementary.pdf
